# Supplementary material for: Genetic correlations between Alzheimer’s disease and gut microbiome genera
Source: Sci Rep. 2023 Mar 31;13:5258. doi: 10.1038/s41598-023-31730-5 (PMC10066300; doi:10.1038/s41598-023-31730-5)
Supplement: Supplementary file 2 — Supplementary Tables. [file 41598_2023_31730_MOESM2_ESM.xlsx]

## Sheet: Table S1
Table S1. Logistic regression and meta-analysis between the PRSs for the top 20 gut microbiota genera and AD diagnosis in discovery and replicate samples.
Trait	Samples	Coeff.	SE	z-value	P	OR(95%CI)	N
Adlercreutzia	ADc12	-0.145	0.041	-3.57	0.00035698	0.86(0.80-0.94)	2571
	ADA	-0.104	0.051	-2.063	0.0391271	0.90(0.82-0.99)	1577
	meta-analysis	-0.129	0.032	-4.038	5.40066e-05	0.88(0.83-0.94)	4148
Alistipes	ADc12	0.157	0.04	3.881	0.000104106	1.17(1.08-1.27)	2571
	ADA	-0.082	0.051	-1.631	0.102851	0.92(0.83-1.02)	1577
	meta-analysis	0.039	0.12	0.33	0.741605	1.04(0.82-1.32)	4148
Anaerostipes	ADc12	-0.154	0.04	-3.85	0.000118097	0.86(0.79-0.93)	2571
	ADA	0.128	0.051	2.519	0.0117538	1.14(1.03-1.26)	1577
	meta-analysis	-0.015	0.14	-0.104	0.917119	0.99(0.75-1.30)	4148
Bacteroides	ADc12	0.188	0.04	4.65	3.32e-06	1.21(1.12-1.31)	2571
	ADA	0.106	0.051	2.088	0.0367905	1.11(1.01-1.23)	1577
	meta-analysis	0.152	0.041	3.756	0.000172472	1.16(1.08-1.26)	4148
Candidatus Soleaferrea*	ADc12	-0.166	0.04	-4.14	3.48e-05	0.85(0.78-0.92)	2571
	ADA	-0.077	0.051	-1.523	0.127833	0.93(0.84-1.02)	1577
	meta-analysis	-0.127	0.044	-2.873	0.00406546	0.88(0.81-0.96)	4148
Catenibacterium	ADc12	-0.16	0.041	-3.929	8.54e-05	0.85(0.79-0.92)	2571
	ADA	0.156	0.051	3.074	0.00211315	1.17(1.06-1.29)	1577
	meta-analysis	-0.003	0.158	-0.022	0.982524	1.00(0.73-1.36)	4148
Collinsella	ADc12	0.149	0.04	3.749	0.000177648	1.16(1.07-1.26)	2571
	ADA	0.209	0.051	4.087	4.36e-05	1.23(1.12-1.36)	1577
	meta-analysis	0.172	0.031	5.471	4.47296e-08	1.19(1.12-1.26)	4148
Eisenbergiella	ADc12	-0.161	0.041	-3.899	9.64e-05	0.85(0.78-0.92)	2571
	ADA	-0.142	0.051	-2.79	0.00527775	0.87(0.79-0.96)	1577
	meta-analysis	-0.154	0.032	-4.806	1.53851e-06	0.86(0.81-0.91)	4148
Eubacterium Coprostanoligenes	meta-analysis	-0.031	0.137	-0.223	7.19e-05	0.97(0.74-1.27)	2571
	ADc12	-0.166	0.042	-3.97	0.0335855	0.85(0.78-0.92)	1577
	ADA	0.108	0.051	2.125	0.82339	1.11(1.01-1.23)	4148
Eubacterium Fissicatena	meta-analysis	-0.154	0.032	-4.826	0.00030016	0.86(0.81-0.91)	2571
	ADc12	-0.147	0.041	-3.615	0.00116983	0.86(0.80-0.93)	1577
	ADA	-0.165	0.051	-3.246	1.39039e-06	0.85(0.77-0.94)	4148
Eubacterium Nodatum	meta-analysis	-0.125	0.032	-3.909	0.00025198	0.88(0.83-0.94)	2571
	ADc12	-0.149	0.041	-3.66	0.0882002	0.86(0.79-0.93)	1577
	ADA	-0.086	0.051	-1.705	9.25136e-05	0.92(0.83-1.01)	4148
Gordonibacter	ADc12	-0.17	0.042	-4.03	5.57e-05	0.84(0.78-0.92)	2571
	ADA	-0.108	0.051	-2.132	0.0330449	0.90(0.81-0.99)	1577
	meta-analysis	-0.145	0.032	-4.458	8.2646e-06	0.87(0.81-0.92)	4148
Intestinibacter*	ADc12	-0.221	0.042	-5.324	1.01e-07	0.80(0.74-0.87)	2571
	ADA	-0.085	0.051	-1.684	0.0921584	0.92(0.83-1.01)	1577
	meta-analysis	-0.157	0.068	-2.302	0.021309	0.85(0.75-0.98)	4148
LachnospiraceaeUCG008	ADc12	0.143	0.04	3.59	0.000107804	1.15(1.07-1.25)	2571
	ADA	0.08	0.051	1.592	0.156981	1.08(0.98-1.20)	1577
	meta-analysis	-0.046	0.116	-0.399	0.690102	0.95(0.76-1.20)	4148
Lachnospira	ADc12	-0.16	0.041	-3.872	0.000330113	0.85(0.78-0.92)	2571
	ADA	0.071	0.05	1.415	0.111468	1.07(0.97-1.19)	1577
	meta-analysis	0.119	0.031	3.794	0.00014846	1.13(1.06-1.20)	4148
Oscillibacter	ADc12	-0.144	0.04	-3.609	0.000307635	0.87(0.80-0.94)	2571
	ADA	0.09	0.051	1.778	0.0754652	1.09(0.99-1.21)	1577
	meta-analysis	-0.029	0.117	-0.25	0.802936	0.97(0.77-1.22)	4148
Prevotella9	ADc12	-0.152	0.04	-3.779	0.000157312	0.86(0.79-0.93)	2571
	ADA	-0.097	0.051	-1.921	0.0547181	0.91(0.82-1.00)	1577
	meta-analysis	-0.131	0.031	-4.171	3.03311e-05	0.88(0.82-0.93)	4148
Roseburia*	ADc12	-0.176	0.04	-4.352	1.35e-05	0.84(0.77-0.91)	2571
	ADA	-0.09	0.051	-1.772	0.0763568	0.91(0.83-1.01)	1577
	meta-analysis	-0.139	0.042	-3.268	0.00108421	0.87(0.80-0.95)	4148
Sutterella	ADc12	0.147	0.04	3.659	0.000252899	1.16(1.07-1.25)	2571
	ADA	-0.051	0.05	-1.019	0.308138	0.95(0.86-1.05)	1577
	meta-analysis	0.05	0.099	0.507	0.612158	1.05(0.87-1.28)	4148
Veillonella	ADc12	0.13	0.04	3.261	8.83e-05	1.14(1.05-1.23)	2571
	ADA	0.161	0.051	3.164	0.0015583	1.17(1.06-1.30)	1577
	meta-analysis	0.142	0.031	4.512	6.43075e-06	1.15(1.08-1.23)	4148
Note: Logistic regression and meta-analysis were based on the PRSs from the “best-fit” model generated from PRSice-2. PRSs were normalized by z-score. Coeff.: coefficients; SE: standard error; Odds-ratio at a level 95% confidence interval. Genera in bold are Ten genera identified to have genetically significant association with AD in the meta-analysis from discovery and replicate samples. *: indi…

## Sheet: Table S2
Table S2. Multivariate logistic regression between the PRSs for the ten significant gut microbiota genera and AD adjusted with sex, age, and APOE genotype in discovery sample.
Genera	Variables	coeff.	SE	Z-value	P	OR(95%CI)
Adlercreutzia	Intercept	-8.80464	0.489369	-17.9918	2.25837e-72	0.00(0.00-0.00)
	Sex	0.0604392	0.0966321	0.625457	0.531671	1.06(0.88-1.28)
	Age	0.106754	0.00601513	17.7475	1.80119e-70	1.11(1.10-1.13)
	rs429358_C	1.49807	0.0834221	17.9577	4.17659e-72	4.47(3.81-5.28)
	rs7412_T	-0.626079	0.161539	-3.87572	0.00010631	0.53(0.39-0.73)
	Best Score	-0.148142	0.04702	-3.15061	0.00162931	0.86(0.79-0.94)
Bacteroides	Intercept	-8.81261	0.490121	-17.9805	2.77019e-72	0.00(0.00-0.00)
	Sex	0.0688652	0.0967259	0.711963	0.476488	1.07(0.89-1.30)
	Age	0.106587	0.00602083	17.703	3.97308e-70	1.11(1.10-1.13)
	rs429358_C	1.50815	0.083636	18.0323	1.08646e-72	4.52(3.84-5.33)
	rs7412_T	-0.604847	0.16125	-3.75099	0.000176138	0.55(0.40-0.75)
	Best Score	0.199526	0.0469259	4.25195	2.11919e-05	1.22(1.11-1.34)
Collinsella	Intercept	-8.79668	0.489081	-17.9862	2.50077e-72	0.00(0.00-0.00)
	Sex	0.0631162	0.0965106	0.653982	0.513124	1.07(0.88-1.29)
	Age	0.106648	0.00601026	17.7442	1.90958e-70	1.11(1.10-1.13)
	rs429358_C	1.49153	0.083453	17.8727	1.92316e-71	4.44(3.78-5.24)
	rs7412_T	-0.631653	0.162152	-3.89544	9.80226e-05	0.53(0.38-0.73)
	Best Score	0.100247	0.0459758	2.18042	0.0292262	1.11(1.01-1.21)
Eisenbergiella	Intercept	-8.79543	0.488837	-17.9926	2.22785e-72	0.00(0.00-0.00)
	Sex	0.0690568	0.0966002	0.714872	0.474688	1.07(0.89-1.29)
	Age	0.106495	0.00600706	17.7284	2.53215e-70	1.11(1.10-1.13)
	rs429358_C	1.49118	0.0834301	17.8734	1.90104e-71	4.44(3.78-5.24)
	rs7412_T	-0.621678	0.161359	-3.85277	0.000116789	0.54(0.39-0.73)
	Best Score	-0.124562	0.0471602	-2.64125	0.00825997	0.88(0.8-0.97)
Eubacterium Fissicatenagroup	Intercept	-8.80877	0.489423	-17.9983	2.00929e-72	0.00(0.00-0.00)
	Sex	0.0678289	0.0965381	0.702613	0.482297	1.07(0.89-1.29)
	Age	0.106685	0.00601252	17.7438	1.92521e-70	1.11(1.10-1.13)
	rs429358_C	1.49317	0.0834634	17.8901	1.40762e-71	4.45(3.79-5.25)
	rs7412_T	-0.622518	0.161298	-3.85944	0.000113648	0.54(0.39-0.73)
	Best Score	-0.110987	0.046818	-2.3706	0.0177594	0.89(0.82-0.98)
Eubacterium Nodatumgroup	Intercept	-8.8095	0.489526	-17.996	2.09467e-72	0.00(0.00-0.00)
	Sex	0.0704703	0.0965854	0.729616	0.465625	1.07(0.89-1.3)
	Age	0.106613	0.00601319	17.7299	2.46493e-70	1.11(1.10-1.13)
	rs429358_C	1.49437	0.0834095	17.9161	8.83381e-72	4.46(3.79-5.26)
	rs7412_T	-0.616232	0.161423	-3.8175	0.000134813	0.54(0.39-0.74)
	Best Score	-0.110946	0.0467864	-2.37134	0.0177239	0.89(0.82-0.98)
Gordonibacter	Intercept	-8.80674	0.489584	-17.9882	2.41053e-72	0.00(0.00-0.00)
	Sex	0.0671724	0.0966135	0.695269	0.486887	1.07(0.88-1.29)
	Age	0.106672	0.00601491	17.7347	2.26399e-70	1.11(1.10-1.13)
	rs429358_C	1.49219	0.0834725	17.8764	1.80154e-71	4.45(3.78-5.25)
	rs7412_T	-0.62055	0.161325	-3.84657	0.000119782	0.54(0.39-0.73)
	Best Score	-0.136958	0.0476564	-2.87387	0.0040547	0.87(0.79-0.96)
Lachnospira	Intercept	-8.79312	0.489543	-17.9619	3.87479e-72	0.00(0.00-0.00)
	Sex	0.0585911	0.0965516	0.606837	0.543959	1.06(0.88-1.28)
	Age	0.106606	0.00601227	17.7314	2.40086e-70	1.11(1.10-1.13)
	rs429358_C	1.49887	0.0834043	17.9711	3.28285e-72	4.48(3.81-5.28)
	rs7412_T	-0.61257	0.161477	-3.79355	0.000148507	0.54(0.39-0.74)
	Best Score	0.126751	0.0459908	2.756	0.00585125	1.14(1.04-1.24)
Prevotella9	Intercept	-8.78176	0.488805	-17.9658	3.61326e-72	0.00(0.00-0.00)
	Sex	0.067877	0.0965501	0.703024	0.482041	1.07(0.89-1.29)
	Age	0.106264	0.00600852	17.6855	5.41904e-70	1.11(1.10-1.13)
	rs429358_C	1.4973	0.0833383	17.9665	3.56288e-72	4.47(3.80-5.27)
	rs7412_T	-0.612154	0.161151	-3.79864	0.000145495	0.54(0.39-0.74)
	Best Score	-0.124247	0.046747	-2.65786	0.00786377	0.88(0.81-0.97)
Veillonella	Intercept	-8.81611	0.488873	-18.0335	1.063e-72	0.00(0.00-0.00)
	Sex	0.0694169	0.0965695	0.718828	0.472247	1.07(0.89-1.30)
	Age	0.106751	0.00600848	17.7667	1.28072e-70	1.11(1.10-1.13)
	rs429358_C	1.49592	0.0834461	17.9267	7.29646e-72	4.46(3.80-5.27)
	rs7412_T	-0.623405	0.16165	-3.85651	0.000115018	0.54(0.39-0.73)
	Best Score	0.116069	0.0465333	2.49432	0.0126199	1.12(1.03-1.23)
Note: Coeff.: coefficients; SE: standard error; OR (95% CI): Odds-ratio at a level 95% confidence interval. P (<0.05 ) in bold was considered as significant. All the ten significant genera remain significant after adjusted with sex, age, and APOE genotype.

## Sheet: Table S3
Table S3. Linear regression and meta-analysis between the PRSs for the ten significant gut microbiota and APOE rs429358 risk allele C adjusted with sex and age.
Trait	Samples	Coeff.	SE	z-value	p	OR (95%CI)
Adlercreutzia	ADc12	-0.0520209	0.0312019	-1.66724	0.095589	0.95(0.89-1.01)
	GenADA	-0.0920078	0.0405516	-2.2689	0.0234093	0.91(0.84-0.99)
	meta-analysis	-0.0668909	0.0247289	-2.70497	0.00683109	0.94(0.89-0.98)
Bacteroides	ADc12	0.0209362	0.0312035	0.670956	0.502309	1.02(0.96-1.09)
	GenADA	0.0148382	0.0405902	0.36556	0.714742	1.01(0.94-1.10)
	meta-analysis	0.0186711	0.0247385	0.754738	0.450406	1.02(0.97-1.07)
Collinsella	ADc12	0.13874	0.0310933	4.46205	8.47e-06	1.15(1.08-1.22)
	GenADA	0.12084	0.0405017	2.98358	0.00289292	1.13(1.04-1.22)
	meta-analysis	0.132102	0.0246635	5.35619	8.5e-08	1.14(1.09-1.20)
Eisenbergiella	ADc12	-0.10601	0.031139	-3.40441	0.000673251	0.90(0.85-0.96)
	GenADA	0.00709907	0.0406134	0.174797	0.861262	1.01(0.93-1.09)
	meta-analysis	-0.0524606	0.0564747	-0.928922	0.352929	0.95(0.85-1.06)
Eubacterium fissicatena	ADc12	-0.111598	0.0311393	-3.58384	0.00034489	0.89(0.84-0.95)
	GenADA	-0.00225418	0.0405724	-0.0555593	0.9557	1.00(0.92-1.08)
	meta-analysis	-0.0600195	0.0545845	-1.09957	0.271519	0.94(0.85-1.05)
Eubacterium nodatum	ADc12	-0.098693	0.0311449	-3.16883	0.00154854	0.91(0.85-0.96)
	GenADA	-0.0484767	0.0405723	-1.19482	0.232337	0.95(0.88-1.03)
	meta-analysis	-0.0800737	0.0247052	-3.24117	0.0011904	0.92(0.88-0.97)
Gordonibacter	ADc12	-0.108709	0.0311446	-3.49046	0.000490327	0.90(0.84-0.95)
	GenADA	-0.0146313	0.0406044	-0.360339	0.718642	0.99(0.91-1.07)
	meta-analysis	-0.0652775	0.0469003	-1.39183	0.163973	0.94(0.85-1.03)
Lachnospira	ADc12	0.0497219	0.0311814	1.5946	0.110925	1.05(0.99-1.12)
	GenADA	0.0483537	0.0405532	1.19235	0.233303	1.05(0.97-1.14)
	meta-analysis	0.0492136	0.0247191	1.99091	0.0464905	1.05(1.00-1.10)
Prevotella9	ADc12	-0.0482908	0.0311793	-1.54881	0.121551	0.95(0.90-1.01)
	GenADA	-0.0715963	0.0405596	-1.76521	0.0777218	0.93(0.86-1.01)
	meta-analysis	-0.0569475	0.0247195	-2.30375	0.0212367	0.94(0.90-0.99)
Veillonella	ADc12	0.0917234	0.0311644	2.94321	0.00327743	1.10(1.03-1.17)
	GenADA	-0.024559	0.0406105	-0.604745	0.545436	0.98(0.90-1.06)
	meta-analysis	0.0364975	0.0580681	0.628529	0.529657	1.04(0.93-1.16)
Note: Genera in bold are five genera identified to have genetically significant correlation with AD in the meta-analysis (p< 0.05). Collinsella was the only genus that showed significant correlation in both samples
